# Supplementary material for: Swapping White for High-Fibre Bread Increases Faecal Abundance of Short-Chain Fatty Acid-Producing Bacteria and Microbiome Diversity: A Randomized, Controlled, Decentralized Trial
Source: Nutrients. 2024 Mar 28;16(7):989. doi: 10.3390/nu16070989 (PMC11013647; doi:10.3390/nu16070989)
Supplement: Supplementary file 1 [file nutrients-16-00989-s001.zip]

Archive with 1 entries (1 files):
- nutrients-2878649-supplementary.pdf
